# Supplementary material for: Customer Retention in the Philippine Food Sector: Health Measures, Market Access, and Strategic Adaptation After the COVID-19 Pandemic
Source: Foods. 2025 Jul 19;14(14):2535. doi: 10.3390/foods14142535 (PMC12294402; doi:10.3390/foods14142535)
Supplement: Supplementary file 1 [file foods-14-02535-s001.zip]

Archive with 1 entries (1 files):
- foods-3721680-supplementary.pdf
